# Supplementary material for: Low expression of Talin1 is associated with advanced pathological features in colorectal cancer patients
Source: Sci Rep. 2020 Oct 20;10:17786. doi: 10.1038/s41598-020-74810-6 (PMC7576823; doi:10.1038/s41598-020-74810-6)
Supplement: Supplementary file 1 — Supplementary Information 1. [file 41598_2020_74810_MOESM1_ESM.xlsx]

## Sheet: GSE31023
ID	SPOT_ID	GB_ACC	GENE_SYMBOL	P.Value	logFC
A_23_P155666	A_23_P155666	NM_001042402	NAAA	0.000669	2.86059
A_23_P428129	A_23_P428129	NM_000076	CDKN1C	0.000969	2.94219
A_33_P3234864	A_33_P3234864	NM_007124	TLN1	0.001016	2.10194
A_33_P3411741	A_33_P3411741	NM_001040455	SIDT2	0.001098	2.16557
A_23_P30913	A_23_P30913	NM_033554	HLA-DPA1	0.001141	2.84986
A_23_P150428	A_23_P150428	NM_001005325	OR6M1	0.00115	2.94278
A_33_P3234277	A_33_P3234277	NM_001242524	HLA-DPA1	0.001239	2.4514
A_33_P3228322	A_33_P3228322	NM_173042	IL18BP	0.001301	2.04855
A_23_P258769	A_23_P258769	NM_002121	HLA-DPB1	0.001383	2.78725
A_23_P19510	A_23_P19510	NM_001198858	HLA-DQB2	0.001637	2.5645
A_33_P3251703	A_33_P3251703	NM_001311	CRIP1	0.001735	2.65104
A_33_P3391225	A_33_P3391225	AB529252		0.001744	2.70951
A_23_P141429	A_23_P141429	NM_016428	ABI3	0.002026	2.06138
A_23_P44674	A_23_P44674	NM_001311	CRIP1	0.002519	2.26563
A_23_P85800	A_23_P85800	NM_001803	CD52	0.002557	2.46431
A_24_P186114	A_24_P186114	NR_001535	TTTY21	0.002927	3.19387
A_32_P738377	A_32_P738377	NR_026961	LOC284837	0.003166	2.03932
A_33_P3273884	A_33_P3273884	NM_002122	HLA-DQA1	0.003319	2.46156
A_32_P50417	A_32_P50417	AK092531		0.003577	2.46144
A_23_P136683	A_23_P136683	NM_001243961	HLA-DQB1	0.003648	3.10654
A_33_P3358779	A_33_P3358779	NM_001005283	OR9Q2	0.003672	3.06558
A_23_P251268	A_23_P251268	NR_026829	GHRLOS2	0.003675	2.36796
A_23_P341325	A_23_P341325	NM_080746	RPL10L	0.003736	2.04407
A_33_P3363560	A_33_P3363560	NM_001136216	TMEM51	0.003766	2.24663
A_23_P157007	A_23_P157007	NM_014020	TMEM176B	0.003952	2.76402
A_23_P429184	A_23_P429184	NM_198066	GNPNAT1	0.004037	2.03816
A_23_P45396	A_23_P45396	NM_004493	HSD17B10	0.004089	2.19603
A_33_P3231814	A_33_P3231814	BC030764		0.004549	2.31304
A_23_P166280	A_23_P166280		ICOSLG	0.004964	2.06921
A_32_P161166	A_32_P161166	AY927536		0.005066	2.03652
A_33_P3330099	A_33_P3330099	NM_001669	ARSD	0.005163	2.09174
A_23_P4190	A_23_P4190	NM_025149	ACSF2	0.005206	2.32235
A_33_P3424222	A_33_P3424222	NM_002123	HLA-DQB1	0.00531	2.38598
A_33_P3226542	A_33_P3226542	NR_003271	SNORD3B-1	0.005329	2.26666
A_33_P3298413	A_33_P3298413	NM_006347	PPIH	0.005503	2.21661
A_33_P3312489	A_33_P3312489	AL832635	VWA3B	0.005528	2.34832
A_23_P8108	A_23_P8108	NM_001243962	HLA-DQB1	0.005637	2.49798
A_24_P158718	A_24_P158718	NM_015177	DTX4	0.005938	2.72358
A_23_P125519	A_23_P125519	NM_001007	RPS4X	0.005993	2.19191
A_23_P86182	A_23_P86182	NM_031901	MRPS21	0.006067	2.08188
A_33_P3393694	A_33_P3393694	NM_015710	GLTSCR2	0.006371	2.06323
A_24_P340776	A_24_P340776	XM_003118699		0.006826	2.08721
A_24_P383999	A_24_P383999	NM_001006	RPS3A	0.006954	2.11034
A_23_P310	A_23_P310	NM_023009	MARCKSL1	0.006956	2.04532
A_23_P17914	A_23_P17914	NM_025225	PNPLA3	0.007433	2.29784
A_24_P181422	A_24_P181422	NM_172097	CATSPER2	0.007585	2.10019
A_23_P318396	A_23_P318396	NM_198700	CELF1	0.007625	2.08551
A_33_P3252333	A_33_P3252333	NR_003271	SNORD3B-1	0.007666	2.13828
A_24_P166443	A_24_P166443	NM_002121	HLA-DPB1	0.008529	2.05536
A_33_P3271651	A_33_P3271651	NM_002121	HLA-DPB1	0.008777	2.18445
A_24_P418189	A_24_P418189			0.008858	2.01593
A_23_P86330	A_23_P86330	NM_016545	IER5	0.009178	2.74249
A_33_P3214096	A_33_P3214096	NM_001040619	ATF3	0.009317	2.08629
A_33_P3388331	A_33_P3388331	NM_005766	FARP1	0.009436	2.71355
A_33_P3372451	A_33_P3372451	NM_199184	C6orf108	0.009487	2.29587
A_23_P42306	A_23_P42306	NM_006120	HLA-DMA	0.00949	2.20732
A_33_P3619171	A_33_P3619171	NM_021127	PMAIP1	0.009645	2.43918
A_32_P58074	A_32_P58074	NM_001006	RPS3A	0.009721	2.0875
A_23_P88119	A_23_P88119	NM_006644	TLN	0.009916	3.28313
A_23_P88484	A_23_P88484	NM_001025248	DUT	0.010123	2.14541
A_33_P3270966	A_33_P3270966			0.010218	2.04154
A_23_P13479	A_23_P13479	NM_001004725	OR4S1	0.010305	2.19618
A_33_P3296308	A_33_P3296308	NM_017741	DCAF16	0.010625	2.19852
A_32_P142652	A_32_P142652	AK091931		0.010875	2.18638
A_33_P3395310	A_33_P3395310	BX096650		0.01138	2.13562
A_33_P3398862	A_33_P3398862	NM_004040	RHOB	0.011784	2.07284
A_32_P107029	A_32_P107029	NM_004851	NAPSA	0.011967	2.15659
A_23_P217666	A_23_P217666	NM_006013	RPL10	0.012013	2.34765
A_32_P524014	A_32_P524014	NM_007124	UTRN	0.012019	2.17999
A_24_P823684	A_24_P823684	NM_007355	HSP90AB1	0.01204	2.13609
A_33_P3287403	A_33_P3287403	DA807153		0.012205	2.89381
A_23_P122464	A_23_P122464	NM_006299	ZNF193	0.012401	2.07828
A_23_P8452	A_23_P8452	NM_001040167	LFNG	0.012569	2.50223
A_23_P109881	A_23_P109881	NM_002218	ITIH4	0.012595	2.10837
A_23_P109072	A_23_P109072	NM_020436	SALL4	0.012684	2.49822
A_24_P126691	A_24_P126691			0.012689	2.12624
A_24_P943393	A_24_P943393	NM_001620	AHNAK	0.012711	2.24962
A_24_P603890	A_24_P603890			0.012753	2.02742
A_23_P7873	A_23_P7873	NM_002388	MCM3	0.013388	2.02975
A_33_P3242713	A_33_P3242713	AK022058		0.013591	2.76919
A_33_P3816042	A_33_P3816042	NR_027714	ACTR3BP2	0.013728	2.07185
A_23_P153897	A_23_P153897	NM_052847	GNG7	0.013776	2.26561
A_33_P3330663	A_33_P3330663			0.014099	2.2521
A_33_P3359771	A_33_P3359771	NM_000702	ATP1A2	0.014223	2.80345
A_23_P203173	A_23_P203173	NM_001558	IL10RA	0.014673	2.06288
A_24_P153568	A_24_P153568	NM_001039396	MPEG1	0.014953	2.0338
A_23_P59107	A_23_P59107	NM_014046	MRPS18B	0.015177	2.46445
A_23_P426636	A_23_P426636	NM_001620	AHNAK	0.015628	2.03661
A_23_P452	A_23_P452	NM_001014796	DDR2	0.015646	2.57616
A_33_P3212092	A_33_P3212092	NM_145341	PDCD4	0.016272	2.02697
A_24_P358164	A_24_P358164	NM_002295	RPSA	0.016387	2.35326
A_23_P159335	A_23_P159335	NM_004931	CD8B	0.017465	2.91387
A_33_P3212232	A_33_P3212232	NM_001039396	MPEG1	0.017544	2.10743
A_33_P3370890	A_33_P3370890	NM_001033564	C6orf225	0.017963	2.26591
A_24_P794458	A_24_P794458	NM_182935	MOBP	0.018186	2.64981
A_24_P664995	A_24_P664995	NM_001127322	CBX5	0.018201	2.10667
A_33_P3321577	A_33_P3321577	NM_032408	BAZ1B	0.018521	2.33268
A_32_P135818	A_32_P135818	NM_001006	RPS3A	0.01865	2.03934
A_33_P3248644	A_33_P3248644	NM_005051	QARS	0.018921	2.16168
A_23_P45099	A_23_P45099	NM_002125	HLA-DRB5	0.019153	2.74482
A_33_P3402188	A_33_P3402188	AF116728		0.020797	2.0502
A_32_P208178	A_32_P208178	NM_001006	RPS3A	0.021139	2.25102
A_23_P145089	A_23_P145089	NM_007355	HSP90AB1	0.021288	2.02006
A_23_P205900	A_23_P205900	NM_001012338	NTRK3	0.0217	2.94849
A_33_P3391626	A_33_P3391626			0.021975	2.07564
A_23_P148785	A_23_P148785	NM_199344	SFT2D2	0.022178	2.27231
A_33_P3424217	A_33_P3424217	NM_001243962	HLA-DQB1	0.022295	2.5889
A_24_P84048	A_24_P84048			0.022416	2.11619
A_23_P252082	A_23_P252082	NM_018487	TMEM176A	0.022637	2.07351
A_24_P296274	A_24_P296274	NR_026869	LINC00052	0.022731	2.6726
A_24_P280328	A_24_P280328	NR_001524	TTTY3	0.023105	2.94947
A_23_P314086	A_23_P314086	NM_194460	RNF126	0.023591	2.00594
A_23_P53288	A_23_P53288	NM_014255	CNPY2	0.024932	2.04009
A_33_P3402035	A_33_P3402035	NM_004295	TRAF4	0.025754	2.02565
A_24_P218970	A_24_P218970	NM_001417	EIF4B	0.026639	2.13031
A_33_P3363245	A_33_P3363245	NM_007224	NXPH4	0.026849	3.47174
A_33_P3382714	A_33_P3382714	NR_024246	LOC144742	0.026946	2.13411
A_23_P213153	A_23_P213153	NM_031372	HNRPDL	0.027857	2.04934
A_32_P210252	A_32_P210252	NM_000983	RPL22	0.027987	2.0185
A_24_P144346	A_24_P144346	XM_002346274		0.028616	2.48186
A_23_P63432	A_23_P63432	NM_017821	RHBDL2	0.028846	2.0969
A_32_P62276	A_32_P62276	NR_038256	LOC100507206	0.02898	2.11225
A_33_P3360530	A_33_P3360530			0.029878	2.14938
A_24_P110242	A_24_P110242			0.030633	2.17205
A_24_P41149	A_24_P41149			0.030983	2.06243
A_33_P3215906	A_33_P3215906	NM_001039703	NBPF10	0.031392	2.02564
A_33_P3377199	A_33_P3377199	NM_002574	PRDX1	0.032138	2.03452
A_33_P3416347	A_33_P3416347	M27390		0.032489	2.39806
A_32_P19431	A_32_P19431	NM_001011724	HNRNPA1L2	0.032512	2.01912
A_33_P3301075	A_33_P3301075	XM_003403831		0.032543	2.52318
A_24_P406986	A_24_P406986	NM_199329	SLC43A3	0.033536	2.04565
A_23_P54649	A_23_P54649	NM_003789	TRADD	0.033869	2.0385
A_32_P8015	A_32_P8015	NM_001011724	HNRNPA1L2	0.034343	2.18773
A_24_P252945	A_24_P252945	NM_032966	CXCR5	0.034606	2.06525
A_33_P3371142	A_33_P3371142			0.034619	2.05726
A_23_P137057	A_23_P137057	NM_001152	SLC25A5	0.034957	2.29482
A_32_P351968	A_32_P351968	NM_002118	HLA-DMB	0.03532	2.06445
A_33_P3329765	A_33_P3329765			0.035569	2.14911
A_32_P87697	A_32_P87697	NM_019111	HLA-DRA	0.036087	2.00838
A_23_P207201	A_23_P207201	NM_001039933	CD79B	0.036368	2.18617
A_24_P49597	A_24_P49597			0.037831	2.06063
A_23_P218126	A_23_P218126	BC024289		0.037919	2.37342
A_24_P706340	A_24_P706340	NM_001080396	FAM155A	0.038262	2.34286
A_24_P325046	A_24_P325046	AK126219	ZCCHC7	0.039473	2.27378
A_33_P3236734	A_33_P3236734	NM_001204118	CLEC17A	0.0396	2.31269
A_33_P3359858	A_33_P3359858	XR_109903		0.039613	2.05795
A_33_P3235876	A_33_P3235876	XM_003403854		0.040131	2.39375
A_23_P86540	A_23_P86540	NM_173081	ARMC3	0.040263	2.2152
A_24_P416257	A_24_P416257	NM_015044	GGA2	0.04148	2.14331
A_24_P298716	A_24_P298716	NR_001553	FAM197Y2P	0.041514	2.93547
A_23_P200386	A_23_P200386	NM_006559	KHDRBS1	0.04188	2.07534
A_24_P409330	A_24_P409330	NM_181304	MRPL52	0.042117	2.01844
A_23_P156327	A_23_P156327	NM_000358	TGFBI	0.043972	2.00013
A_33_P3270360	A_33_P3270360	NM_001004458	OR1S1	0.044497	2.19502
A_24_P608268	A_24_P608268	U21252		0.045136	2.38127
A_23_P103371	A_23_P103371	NM_052998	ADC	0.045298	2.18341
A_24_P653603	A_24_P653603	NM_001086521	C17orf89	0.045652	2.02953
A_24_P24972	A_24_P24972	CR590757		0.046777	2.24448

## Sheet: Vesicle pedia
Protein	mRNA
APEH	GGA1
GGA1	RPS3AP25
SERPINB1	SLC35E1
ATP2B1	NDUFB1
MYL6	ACOX3
ANP32B	NFIC
RPLP0	CCNT2
RPS16	CYP24A1
STXBP2	EIF1
TARDBP	VSTM1
RPL23	SNX8
DCBLD2	GMDS
VARS	PPP6R1
FKBP1A	YAP1
EMR2	SPOP
NQO1	SFPQ
NCKAP1	MPST
RPL4	RAD51B
GMDS	WBP2
TAGLN2	ZNF773
SH3BP4	AGPAT1
GNG5	UQCRH
MPST	PMAIP1
NUDT5	ACOT1
AKR7A2	TBC1D16
GSS	FBXO9
PSMB6	KCTD10
PSMF1	TRAPPC6A
CCT4	SLC2A3P2
NT5C2	SLC20A2
DIP2B	HAUS4
LAP3	ACVR1B
RAB6A	ADCK4
MTX2	NEMF
ARF6	PDZRN3
PLIN3	VARS
S100A6	CCDC127
MLLT4	PIWIL4
CD9	SLC39A9
NAPA	LAMP3
DARS	NR2F2
PLXNB2	DNAJA3
TXNRD1	C1orf122
PSAT1	PLXNA1
RAB5C	PPM1A
ZDHHC5	KIAA0100
CD46	FAM174A
STRA6	STXBP6
BLVRA	ACBD7
CAB39	ASNA1
TRNT1	PNMT
CARS	FABP5P1
GOT1	C19orf47
XRCC5	ARSD
PLCB4	THAP1
A2M	SIRT2
PTGES3	ASB1
CNP	PIGY
STXBP1	ZNF713
HSPA4	C17orf76-AS1
CD82	SRP9P1
BCCIP	NDUFV3
HIST1H4F	SNAP23
PLSCR3	SYMPK
PRDX2	ALG1L
SLC30A1	RAB9A
PLXNA1	HNRNPKP4
YWHAG	GRM2
SLC9A3R2	ORMDL1
GNB1	DENND2D
EIF3A	MRPL14
MPP6	TTC1
YWHAZ	CASP6
HNRNPL	KIF3B
GSR	RANBP9
DNAJB6	BCAP31
TPM4	ZNF524
CNN3	C14orf169
AURKB	NDUFS1
HSPE1	FOXD1
PTGFRN	UBA3
DNAJA4	C7orf49
SPAST	HOXA11
SLC9A3R1	SNAPC1
ALDOA	C7orf23
RPL12	TRIM11
KCNAB2	PAPD4
GGH	TXNDC9
ANXA6	SMARCC2
ADK	KRTAP4-1
MDH1	OLFML2A
CMPK1	RBM42
MAPRE1	NMT1
RAB14	BCL2L12
SNAP23	RPS27A
PSMD2	COL16A1
MINK1	PPAPDC2
CSTB	TAF6L
KRT9	MORC2
CDCP1	PIWIL2
TJP1	ZFPL1
CLU	BRK1
SYAP1	ANXA5
ITGA5	SPCS3
HARS	CCDC85B
KIF4A	PSMA3
XRCC6	BAZ2B
NUTF2	CCDC93
CLIC4	RPS28
RALB	FOXM1
APCDD1	NPC1
EEF1A2	SNAPC5
CNDP2	UBB
CAPZB	GLYR1
DDX3X	HIPK3
PSMA6	AKAP8L
RAN	APOA1BP
COPB1	TOP1MT
HIST1H4C	CGNL1
UBA3	SQSTM1
NAP1L4	CDC25B
VCP	NEIL3
AP2A2	RAB10
CYCS	IL10
43350	LMF2
DSTN	HAS3
ZAP70	43358
SND1	ZNF691
SLC43A3	MEX3B
BROX	CLIP2
CSNK1A1	PANK2
PFN1	OAF
GDI2	PAOX
DSG2	SNX2
ASNS	IL15RA
CORO1C	SLC35A5
CSRP1	ADCY9
ICAM1	SLC35A2
HBA1	FLOT2
PARP1	LOC81691
PDLIM5	C9orf69
PSMB2	TMEM57
ACTR3	SENP6
PCBD1	CNOT2
TPI1	43161
ALDH1A3	PPIC
SEC24C	LAMP1
GLIPR2	ZNF703
PTK7	RBM12B
PCNA	DHX35
SORBS1	ZFP62
EHBP1L1	CDKAL1
EIF3L	BBS1
WDR77	VASH2
AK1	ABHD14A
PDCD10	ATP1B1
KIF5B	ZNF700
TLN1	NAT9
RPL27A	ARF5
DAK	ZNF335
FSCN1	PARL
SDCBP	TTC14
C11orf54	OXA1L
PPP1CB	ZHX1
APP	ABTB2
RHOA	RFX4
LASP1	TIMM21
SGTA	C17orf81
ANXA4	EDN3
SERPINE1	KCMF1
HIST1H2AB	MAT2A
43352	S100A4
APOA1BP	MMS19
CARHSP1	KIAA1804
TGFBI	PHF20
UQCRC2	LOC643339
KIF20A	SLFN5
NPEPPS	PHLDB1
TNFRSF1B	GTF2A1
SLC23A2	SEC63
RAB10	HPS5
TPRN	PGBD3
DPP3	SEC14L4
PPIA	DGKG
S100A16	LIN7B
DDX18	PSEN2
PAFAH1B1	ZNF526
GNPDA1	DCLRE1A
UBE2K	DEXI
CCT7	SETD3
CD2AP	GAGE6
HNRNPH3	HRASLS
CTNNB1	TMEM127
PRF1	NHLRC3
VIM	MED7
SHPK	STK38
SNX2	LAPTM4A
YES1	AGTRAP
EPS8	CBX5
RPLP2	PANK4
RHOF	RNF7
RCN1	UBTF
KPNA2	SYF2
GMPS	CHEK1
CDH13	GAS6
FLOT2	DLGAP4
HYOU1	LOC645676
CALM3	UBE4A
SLC38A2	CCDC94
CTTN	C1GALT1C1
NDEL1	NUDT21
GORASP2	MDH2
CD58	ZNF34
SSB	SMARCA4
LAMP2	REEP6
ALPP	PWWP2A
QARS	PLD1
CD151	NIPSNAP1
LMO7	RHOC
PAICS	PHYH
QSOX1	WWTR1
QDPR	ASCC1
PA2G4	STRN
DCTN2	CREBRF
FABP5	FOXQ1
RPL38	SLC27A5
SLC2A1	RPL41
ATP1B1	METTL5
F5	CYB561
MYO5C	PGLS
ARF5	ZNF696
PDIA3	GDF15
KIF14	PLD4
RPL6	DGCR14
HDGF	RPL5P1
HIST1H4E	LOC441461
CALM2	DUSP28
EPRS	BCS1L
STON2	NUDT1
HNRNPH1	TMBIM6
WASF1	BANP
TARS	NOL8
XPO1	NDUFA2
ANXA1	ZAK
EDAR	GPATCH8
TPT1	TRIM37
ILK	DGAT1
ROR2	TSC22D2
ALG13	PALB2
MAT2A	RPS23P8
TPBG	OPN3
S100A4	DLST
MDK	RHOBTB3
RAB11B	NPRL2
AHSA1	SCN8A
FAM49B	FAM53A
ERBB2IP	VIMP
VPS4B	PPP1R21
SPTBN1	KLC1
FAM129B	RUNDC1
PACSIN2	ZNF250
NCSTN	CDH23
HIST1H4H	SNX30
ELAVL1	DPCD
EIF4B	ATP5SL
TSG101	SPAG1
PARK7	DNASE1
PYGL	ABHD16A
JUP	DCAF5
CHMP2A	SLC7A6OS
MTOR	ADAL
NXN	VPRBP
EIF3M	ZNF329
ATP11C	IGF1R
ACSL4	MALSU1
ANXA2	MPHOSPH8
SLC29A1	LACC1
TACSTD2	NT5DC1
ENOPH1	VILL
PDCD6IP	RBMS2
DDAH2	CCDC91
ACP1	PHRF1
HNRNPR	CLIP1
SLC25A5	C1orf85
ADAM10	DPM3
43349	HIST1H2BK
CBR1	RELL2
MCM3	KIAA1161
CCT5	RIPK2
UCHL3	ALG14
PCBP2	EXOC5
CALR	SNAPC3
PRMT1	NFKBIE
PTPRA	ARID3B
RPL9	XXYLT1
MPRIP	TMEM141
PSME1	ERCC6
GLRX3	COPS4
VDAC1	RIPK4
PTP4A2	CENPV
PRDX5	DDT
ITGB1	TRIAP1
CNNM3	RPL21P20
EIF3E	PDIA4
CIT	PPP1R7
KPRP	UVRAG
HPRT1	COX5B
PPP2R4	NAT1
CYFIP1	ST13P18
CHMP4C	ARMCX3
HBD	SMYD3
ITGA6	SERF1B
PRKCA	RASL11B
MDH2	CUL2
YWHAE	MRPL38
RSU1	CNKSR1
TCP1	NIPSNAP3A
KRT10	E2F8
PAFAH1B3	SLC39A1
DYNLT1	DHDH
H2AFX	SSTR2
SCRIB	C1orf86
ABI1	FBXO6
LDHB	CCNH
NME1	ZNF622
KRT1	CCND2
LAMP1	IDI1
PPP1CC	ZSWIM6
IGF1R	RBBP4
CCDC50	RGCC
NT5E	ASUN
PAFAH1B2	GPR143
PFKL	CHCHD8
INF2	KCNS3
MCAM	C11orf24
NPTN	THRA
SERPINF1	RNF25
LLGL1	SIX5
PGLS	DPM1
CDV3	GLI3
RAD23B	ZNF69
PRDX6	FLJ22447
CASK	RABAC1
SDCBP2	ETAA1
SLC38A1	SETD4
RPS11	DNA2
KRT18	LRWD1
RNH1	PACS2
COPG1	PFKP
ITCH	TMEM246
AHNAK	IFRD1
HIST1H4I	RG9MTD2
CHMP4A	ECE2
PFAS	SLC27A1
ATP1B3	KCNMB4
PKN1	MAP3K10
PKP3	RNF122
PNP	LUC7L3
VAT1	ODF2L
DPYSL2	NCOA4
DYNC1LI1	RPL35A
PANX1	FOXJ3
CORO1B	FANCD2
GNG4	SCLT1
PIP4K2A	GOLGA8A
VIL1	GMNN
CAPZA2	ZCCHC11
NAPG	SERPINH1
NAP1L1	TRAPPC12
MYH9	ACCS
PROM1	NCR3LG1
PRPS2	DDX28
LIN7C	GTPBP5
GSTP1	PKP2
S100A13	SMS
ABCE1	DCAF16
PNPO	CAMK2N1
IDH1	ARID1A
LTA4H	STX17
PSMA2	CEP152
MCM7	SRRM1P1
RALA	C9orf40
SUMO3	MRPL43
HIST1H4L	GADD45A
LYPLA2	LOC653080
WARS	ODC1
LLGL2	ACRC
ATIC	TMEM165
UBE2M	ABCF2
STX4	APTX
PPP1CA	ACOX1
PPP2R1A	TOR1AIP2
PSMA5	EIF4H
ILF2	PDK2
EHD4	CENPI
SYT1	UBL4A
ITGB4	RAB11FIP3
PGD	CBX6
NUDT21	RAD54B
PTMS	TGM6
LCP1	RPL3
FUBP1	ITGAE
S100A14	ASB9
BTF3	SEC24D
SLC16A1	REEP2
CCT6A	MARVELD3
UMPS	MEX3D
RPS3	LCN2
APRT	TUFT1
VPS4A	GMEB2
IGSF8	NAA16
L1CAM	WBSCR16
SYK	TBC1D23
COTL1	ARTN
MYO1C	SUZ12
DSP	AGA
HIST1H2BK	RPAP1
ASS1	MRPL39
MYO1B	MSTO1
HIST2H4A	PPT2
AK2	FTH1P19
UBA1	RNF40
PPID	NOL3
WDR1	TMX4
KRT8	MAP7D1
DDX19A	UPF1
PFKP	OSBPL3
PFDN4	GMPSP1
VASP	ZNF18
FUS	KIAA2026
DDT	ZC3H8
MOB1B	EGFR
AFAP1L2	PANK1
UEVLD	TFAP2A
SLC39A10	CAPN1
VCL	USP36
HSPA5	EMG1
HNRNPK	VASP
RBM39	ASIC4
HSPD1	PEPD
GART	SLC35B4
FMNL2	JPH2
MACF1	TMBIM4
FLOT1	TRPC4AP
SARS	ABHD14B
ARPC1B	OGDH
CUL3	COMMD7
RPS18	YY1AP1
SNTB1	MAP7D2
CPNE1	LFNG
VGF	UTP18
TNIK	AKAP1
HMGA1	ESF1
TAOK1	ARAF
HBA2	GOLGB1
PTTG1IP	SSNA1
BANF1	ALYREF
RHOC	SP3
LDHA	C5orf34
PVRL2	VPS4A
RAP1B	NDUFB2
GMPPA	HIST1H4C
PSMB5	CUTA
43354	CYR61
MACC1	ABHD3
PSMA4	AP2M1
CSNK1G3	RPL36P14
NACA	AGPAT5
PSMD7	PNMA2
TMOD3	SLTM
AIDA	MYNN
PPP2CA	RPA3
VPS28	FGL1
RP2	SHFM1
GNA11	PTPRG
GPC1	RPSAP47
DNAJA1	TMEM2
EIF5B	ADCK5
MYH10	PRKRA
SMAD9	RRM2
ACTB	ACY3
PSMB1	STX10
ESYT1	DDX39B
43345	C19orf70
ATP6V1B2	POLR3A
NCL	CLIC1
PLK1	JUP
BAIAP2	DOK4
EHD1	CMC2
S100A9	SLC35B2
MFGE8	ZNF274
LCK	FAIM
MARK2	CDCA4
PGK1	ARMC10P1
VTA1	CUEDC2
GIPC1	PMF1
PDLIM4	POLR2K
CXorf26	SNX10
TSPAN1	HIVEP1
NRAS	TOM1L2
TUBA1B	SLC22A4
GPC4	DDX11L2
SERPINA1	C21orf2
NDRG1	SCRIB
FASN	STAT2
PPP1R14B	LTV1
DDX21	RAPGEF6
UBA6	CEP290
TRIM25	PSME2
ITGAV	ST6GAL1
LSR	SOCS3
FERMT2	CEP192
PLOD3	SCYL2
CTNND1	C1orf43
SLC2A3	CCDC106
CD97	PRDM10
ANXA7	RPL13P12
HSPG2	STX11
RPLP1	COX17
PLS1	TMF1
GNA13	ADCK3
PKM	HDAC11
VPS37B	ACOT4
CACYBP	IGBP1
RDX	BCKDHA
ITGA2	IRF9
SNTB2	PTPN12
EIF3F	CC2D2A
ACLY	KLHL25
LDHAL6B	FAM108C1
PTPRJ	POU2F1
P4HB	WARS
MITD1	GNL2
C1orf116	HSP90AA2
RAP2B	MYO19
ALDH16A1	LSM4
FARP1	SHBG
ANXA3	LRRC57
MARCKS	TOLLIP
CORO1A	DUSP5
DBNL	DTX2
AP1B1	NPRL3
NDRG3	NOP14
PAK4	CNTROB
CAPN2	HSDL2
PRPF19	STK16
UBE2N	KLHL24
ARPC1A	TBL1X
AP2B1	CIAPIN1
MSN	STRAP
STAMBP	PEX13
CEP55	SLC24A1
HSPA9	POLR3H
SLC44A1	CFI
RAD21	LPIN2
PKP2	PRMT5
GCN1L1	MRPL21
CCT2	ATP6V1H
SDK1	GEMIN6
EIF3B	PIM3
FAM176B	TMEM106B
S100A10	C7orf59
NOTCH1	RANGRF
RPS25	C10orf114
ERH	NAT6
CCT3	NAPB
KPNA4	IRF7
PLCD3	TACC2
GRK6	GNG11
B2M	MTHFD2
HNRNPA3	SESN3
CDC42BPB	MTCH2
ITGA3	CDK10
RACGAP1	B3GNT1
ESD	AVPR2
PTPRE	MLKL
EIF6	GIN1
HSP90AA1	DSCR6
TTC7A	OSR2
LGALS1	ATXN7L1
DOCK7	CROT
KPNB1	MT1X
HMGB1	STRADB
CAP1	CRADD
PHGDH	GPBP1
ABI2	CEBPD
PSPH	PTBP3
BAG5	PTGER4P2
EPCAM	DDA1
NOTUM	FUT8
EIF4H	PTK7
SYNCRIP	NAA60
CD81	LOC645436
TRIM15	LOC440525
SLC16A3	PADI3
IPO5	NME2
PCYT2	GTF2I
SOD1	MOGS
RUVBL2	GJB2
TMEM2	EBLN2
OLA1	TM7SF2
MYOF	KCNIP3
TKT	KAT6B
RPL30	KIAA0101
KEAP1	SFT2D3
RPL3	ZNF295
RASA3	KDM4B
EEF2	HLA-F
VPS35	DHRS1
RPSA	RABEPK
TBCA	EPC1
MPP7	RFX2
ITSN2	PEX19
YWHAQ	NSA2
STXBP3	BABAM1
RAD23A	ARV1
ANO6	WNK4
MARCKSL1	TCF7L1
NSFL1C	KATNAL2
ILF3	RNF217
GSN	B3GNTL1
TUBA4A	PSPC1
C19orf21	NINJ2
LCN2	SIVA1
DNM2	RNASEH2A
LIMS1	C1orf35
ZC3HAV1	SPCS1
PDLIM1	ADH5P4
YWHAB	SDCBP
CLTC	GNAI1
PSMB3	MFN1
PDLIM7	TNKS1BP1
INADL	SLC46A3
CAPN7	HIST1H4B
ITPA	PLAGL2
EIF1AY	CASP2
LGALS3	PCMT1
HSPA12A	RABGAP1
ECT2	RIMS2
USP5	BTN3A2
TXN	THG1L
SNX9	KCNJ8
MTPN	MCOLN2
LIMA1	NAV2
EIF5A	ZNF638
STIP1	LOC401431
CPNE3	MANEAL
ENO1	SKIV2L
EIF2S1	LOC285141
TUBB	PELI2
DIAPH1	GAK
DNAJC5	BRD8
EIF2S3	B4GALT2
VTN	ARFGAP2
KARS	SS18
GJB1	RDM1
UPF1	AIFM1
EEF1D	PDPR
MID1	DHRS13
NRP1	BMP7
ANP32A	RP9
HNRNPC	AMMECR1L
RPL37A	NEURL2
ARPC4	TSTA3
CFL2	TAF2
IMPDH1	IFT172
HNRNPD	FKBP15
EGFR	MUTED
TCEB2	NCK1
PI4KA	ZNF436
ATP5A1	HN1
TPP2	CDK19
CRABP2	CSTF1
SNRPD1	UBE3B
SEC61A1	GIGYF2
PTBP1	MLXIPL
HNRNPAB	OR10G3
PSMD1	DOT1L
ADSL	PRRT2
PEPD	CIB1
CD109	ZWILCH
GARS	MAPK3
SYPL1	DPH5
KRT86	MRPS36
IMPDH2	RPLP0
TPD52	CDK4
PABPC1	HOXA13
SPTAN1	SH2D1A
ABHD14B	UTP6
DYNC1LI2	ATP6V0A2
PGM1	KIAA1524
PSMC6	OXNAD1
ARRDC1	MRPL22
TWF2	SH3RF3
RPS10	ZNF30
F11R	SH3BP4
RPRD1B	PRR22
PHB	MKRN2
DDX5	RPS6KA2
UBE2D3	NT5C2
HSPA8	SNAPC2
UBE2L3	TBX1
ABCC4	CSNK1E
AHCYL1	SLC25A4
HSPBP1	C10orf76
RPS24	ACP2
ABCC1	DEM1
MPP5	FAM193B
GFPT1	MIER1
ZYX	PDE6C
EEF1G	TMEM184A
GNPNAT1	SYBU
AHCY	CYBASC3
RPS2	RNF20
NGFR	SSH1
METAP1	LAGE3
ANLN	PRMT7
ACAT1	MANBA
HNRNPU	TAF1C
HNRNPM	YBX2
DNAJB1	CDKN2D
CANX	PHF13
SCFD1	HMBS
CDC42	TTC29
EWSR1	GOLGA7
CUTA	ZNF7
ST13	RGL2
TWF1	CTDSPL
AP2M1	ZNF514
TJP2	BDH1
TGM2	SOCS7
GANAB	CXorf23
DTNB	PPBP
MTHFD1	ZBED4
SLC39A14	BTBD16
HIST1H4K	SPPL2A
SBF2	TMEM184B
EFNB1	SLC30A6
PLEC	SLC25A19
TALDO1	TUFM
FAS	HOXA2
MYO10	DHX33
ACOT7	JKAMP
NOTCH2	ALDH16A1
ACTR2	RAB9B
HSPB1	CDCA7
STMN1	ARL6IP1
RPS17	FAM211B
HIP1R	RNASEH1
DDX39B	KIAA0586
SCRN1	RAC2
DNAJA2	WNT10A
DBN1	MRVI1
CLIC1	TOPORS
HIST1H4A	LIG1
SF3B3	ZFAND2A
RANGAP1	PIGB
KIAA1274	ZNF581
CAND1	OCRL
TFRC	CNDP2
COPA	GUF1
DPYSL3	POGLUT1
RBBP4	APOO
PARVA	FGF6
RPL15	RASA1
HNRNPA2B1	CRYM
MST1R	SLC9A6
TOM1L2	CTBP2
UBTD1	CYCS
RNF103-CHMP3	43350
FKBP4	SH3PXD2A
HMGCS1	GEMIN2
KRT33B	SCARB1
MYO1D	URI1
SERPINH1	AJUBA
STATH	HOXD11
CHMP3	TSSC1
KIF20B	PLCB3
ACTN4	DNMT3B
OXR1	CORO1C
SLC12A7	TMEM136
OTUB1	RGL1
IPO7	APLP2
DLD	LOC440895
GRB2	EMC6
HIST1H1E	ADNP
ARPC2	ZFAND2B
MYADM	BTBD3
RAB20	PIP5K1A
YBX1	PBLD
CD44	LSM6
PSME2	KIF5B
DPEP1	ZNF707
NPM1	SWT1
HSPA1B	DIAPH3
IFITM3	LOC644285
CSNK2A1	ERRFI1
DYNC1H1	PEBP1
EEA1	LIN54
HIST1H4J	SNX27
RAB7A	PHB
TINAGL1	MPHOSPH6
G3BP1	RBFOX2
MFI2	RPL23A
C3	PSME3
PKP4	SPNS3
UBR4	VAC14
IST1	TNFRSF1B
RPS12	TPM3
EIF4A1	ANKRD32
MYO6	MRPS10
GSTO1	FZD7
NKD1	KLF5
EFHD2	TUBB8
PSMD3	EPS8
PACSIN3	MED22
AARS	PAFAH1B1
TTYH2	PARP14
RAF1	KISS1
MIF	GPATCH3
RRM2	YES1
EEF1A1	SART3
MPZL2	FZD2
ACTR1A	CYTH1
ARF3	CYLD
OSTF1	CPNE9
STK24	CYP20A1
RPL13	GPR182
EZR	AKIRIN2
SORT1	CD58
NUMB	SFT2D1
BAIAP2L1	PLCG2
MAP4K4	FIGNL1
TPD52L2	SNAI3
RPS7	LOC728739
SET	SIPA1L2
EPS8L2	ZBTB46
LRRC57	ALK
TNS3	SGSM2
EPB41L2	WDR82P1
S100A11	ELL2
IPO4	ABCB4
MTAP	RBM26
IQGAP1	GCA
EPB41	MYOM3
PSMA7	TSPAN31
MME	USP37
SFPQ	SLC43A1
ATP5B	MLST8
DOCK9	CHTOP
CTSD	LRRC29
CNN2	MT1A
MPZL1	DLG5
RPS27A	MAP2K2
CIAPIN1	ZNF777
STRAP	ALG6
PEF1	TTC39B
RPS6	ANAPC1
HSPA2	ATG4A
MTMR1	LGALS4
GLOD4	CYTL1
HIST4H4	ERLIN1
AXL	ZNF434
PLXNB1	C21orf91
CTPS1	VPS4B
ROCK2	ZNF462
PGAM1	NPR1
PLS3	VAPA
ARPC4-TTLL3	MAMLD1
PRMT5	FAM109A
CTNNA1	PRR14
DHX9	SEC14L1
HUWE1	NMRK1
SAA1	IPP
LRRC1	CRLF1
PLAUR	SYNE2
SLC7A5	ANKRD49
PICALM	PSMD5
SERPINB6	STAT3
RCC2	NLGN2
SLC4A7	AUTS2
GNB2L1	DPP7
CAPZA1	ACSL4
HINT1	IQCK
PRKAR2A	DDAH2
RPL7A	MAP3K12
DOPEY2	ZNF416
GGCT	RPS3AP5
ACAT2	NR2F6
RBP1	C6orf120
CUL4A	MCM3
PLCB3	MECR
SRI	PTGES
PAK3	DSCC1
ITGB5	TRIB3
RANBP1	MED8
CSE1L	LYRM2
PLP2	RPL9
MATR3	KIAA1522
GLRX	RABL2A
SLC38A5	SCLY
ALDH7A1	ZNF266
CRK	C2CD2
HNRNPA1	GALK1
TOLLIP	UBA52
HTATIP2	TIPRL
MYL12B	CISD1
CCM2	COG6
RHOB	ZNF425
SRGAP2	LOC401321
RRAS2	ZNF75A
FMNL1	CXXC5
GNG12	NPM2
ITGA1	NIPA2
EFR3A	CD163L1
LMNA	DNAAF3
PDCD6	SF3B5
PUF60	ZFP161
SF3B1	CDK5RAP1
FAM125A	RAD17
CD276	GPATCH4
IQGAP2	C17orf65
RPS9	CCDC97
CRKL	LSS
CAD	TRPV2
SLC12A2	SLC36A4
TSPAN14	IL23A
DCUN1D3	MESDC1
ANXA11	ERO1L
CHMP4B	GTPBP3
UAP1	GAGE12I
SFN	ZNF564
PDXK	MS4A6E
KIAA1609	MRPL37
RPS13	SIPA1
ATP6V1A	TRAM2
TSPAN4	ISOC2
TXNDC17	BMP1
CHMP1B	GHITM
ARHGDIA	PYGO2
LUC7L2	MT1P3
ANXA5	JARID2
PRDX4	BTBD10
TBC1D10B	NINL
ARPC5L	ZNF580
GPI	CAPZA2
HSP90B1	MFAP3
UGDH	ZADH2
CMIP	RBM25
PPA1	DPRX
ST14	MAGIX
DDB1	POLR1E
CD59	HOXB8
RPL21	DYRK3
CAPNS1	KRT18P48
EIF3I	CDK12
SNRPD3	RPL15P3
LYPLA1	OXCT1
YWHAH	NLE1
RBM3	RRNAD1
RPS5	CCDC37
SUMO1	PRPF38B
NAMPT	ASAP3
ETF1	SLC39A11
CDAN1	SMN1
LRRC59	PAPL
KIF23	SLC35C1
ATP1A1	SERPINB6
CALM1	MRI1
ALB	HIATL1
HIST1H4D	ATF3
GAPDH	CX3CR1
HIST2H4B	CHORDC1
ANO1	PSMD9
RPL7	RPL10P6
CAPN1	TMEM167A
GPR56	TMEM168
PFDN5	CALN1
SLC44A2	GPHN
EPN1	ZBED5
RPN2	COQ9
TTLL12	ITPK1
HIST1H4B	MRPS26
PCMT1	ERCC8
PPFIBP1	MYO1C
CTSZ	AFAP1L2
RPL5	IFNAR1
FGF19	SCYL1
DDAH1	KCTD18
SH3BGRL2	GIGYF1
DUT	UMPS
KRTAP3-3	PEX6
NOLC1	CDC73
USP14	COMMD6
PRDX1	MSH2
ZC3H15	SGPP2
CC2D1A	MACF1
DYNLL2	CCDC103
FLNA	DYNLRB2
GNB2	ECI2
SLC1A4	RBM14
CHMP5	SLC5A8
GNAI2	SMAD2
TOMM34	BANF1
EIF5	WDHD1
MPI	LDHA
RUVBL1	NENF
RRAS	HOXB5
EPHA2	PCSK1N
RAB22A	LMBRD1
BSG	ETFDH
EEF1B2	PQLC3
DLG1	HIRA
SLC5A6	ATN1
SLC1A5	KIAA1468
SLC3A2	MLF1
RARS	NOXO1
AP2A1	NVL
PSMC4	MYH10
RAB11A	RAB44
LGALS3BP	ZMPSTE24
RPS4X	ANKRD50
IQGAP3	PSME4
PYGB	GAPVD1
KRTAP3-2	TGIF1
PSMD11	ZCRB1
G6PD	VOPP1
HIST1H2AE	MED26
RPS8	CWF19L1
PEBP1	PLAA
UBB	CXCL1
CFL1	RNF169
RPS3A	TIMP2
CCT8	KCTD17
AGRN	RALGPS2
PDIA6	ZZZ3
TXNIP	LYPLA1
CIB1	RCN2
ADAM15	DHFR
HSPA1A	EMD
LAD1	C16orf45
ABRACL	CSK
MYL6	FAM222B
RPLP0	SQLE
RPS16	SGSM3
KRT3	FANCC
RAB8B	SMG5
H2AFJ	PLS1
HIST1H2AB	GNA13
FCGBP	NUDT16L1
RAB14	TMEM26
GMDS	RPL7AP62
HEPH	ACLY
CCT4	MLYCD
ARF6	FKBP2
KRT17	TBXAS1
CLTCL1	EFCAB4A
CD9	ENO2
PLXNB2	CCDC6
CD46	PNPLA6
VAMP1	MIR22HG
PRDX2	VASH1
HIST1H2AJ	ADRA2B
PLXNA1	IDNK
GOLGA7	CYP27A1
GNB1	ZNF544
YWHAZ	FAM207CP
VPS37C	HSPA9
RPLP0P6	FUT1
ARF4	GTF2H5
KRT19	FOS
PTGFRN	ZNF621
RAB8A	MAP2K3
ANXA6	ACO1
MINK1	ARL8B
KRT9	TXLNG2P
KRT76	FAM135B
CLU	FAM176B
RAB13	IRF1
SERINC1	RPS25
RALB	AMDHD1
EEF1A2	SLC25A21
RPL10AP6	GPN1
RAN	OAZ3
COPB1	PDE3B
SORT1	KIAA0141
TUBB	NHEJ1
VCP	ADH5
AP2A2	CCDC135
HIST2H2AC	EIF6
BROX	TTLL3
MYADM	ACTN1
PFN1	MIS12
TSPAN15	SHISA4
ASNS	FLJ46020
KRT6C	C20orf4
MYH11	ZBTB44
COL12A1	RNASEH2B
HSPA6	CMTM4
RPS27A	DTNBP1
ACTR3	ARHGAP31
RHOG	MMD
TUBB4A	TKTL1
CCT7	CXorf38
SLC12A2	RPE
EIF3L	CDK11A
KRT2	RPL30
IGKV3-20	VKORC1
SDCBP	LYAR
RRAS2	BRD4
RHOA	C19orf10
TUBA3D	EIF3M
TUBA1A	CD99L2
ANXA4	RDH10
CD55	CBX2
KRT77	PPP2R1B
TTYH3	RAB5C
DIP2B	WHSC2
IGHG2	ZBTB22
ENO3	RFX5
KRT16	DEPDC1
RAB10	WHAMM
RPSAP58	C5orf24
RPS4Y1	SLC29A2
PPIA	STT3A
RPLP2	NDUFB10
FLOT2	NBPF15
RPSAP15	SLC35G2
KRAS	BCL3
SFN	CBX3
PTPRF	B3GALNT1
RPL10A	ADAMTS19
SLC2A1	UBR5
ARF5	RAB1B
GPRC5A	MXD4
ACTA1	CCDC18
IGSF8	TRIP12
LRSAM1	STIP1
SPTAN1	WDR33
EPHA5	OR9A4
LGALS4	DOPEY1
NRAS	CASD1
RAB11B	MRP63
RAB5A	B3GNT3
NCSTN	TNS1
EPHB3	EPHA4
UBB	SLC35B3
TSG101	TMEM134
PCSK9	SLC12A9
TUBB8	POLR3E
S100A14	FAM3A
ANXA2	SH3YL1
SLC29A1	SPIN1
RAB1B	KDSR
PDCD6IP	MED9
ADAM10	COBL
POTEKP	GNL1
CBR1	EPB41L4A-AS1
CCT5	ABCC10
YWHAG	SETD1A
ITGB1	C9orf24
ATP1A2	CSRP2
ACTG1	MYL6B
TUBB7P	KIAA1737
CYFIP1	ATP6AP1L
PSME3	EPHB6
ITGA6	RWDD2B
TCP1	CD164
KRT10	TRIM36
RHOC	GTF2A2
KRT4	APOL3
LDHB	TNIP1
UBA52	MGEA5
VPS25	TRAPPC2
KRT6B	BEX4
SDCBP2	NEDD8
METRNL	CENPE
PLSCR3	CCNI
MYH9	MAEA
KRT79	HSPBAP1
LIN7C	DGKB
GSTP1	PEX7
GNB4	C22orf39
RALA	CPEB2
CRYZ	C6orf89
PPP2R1A	SAR1B
UGDH	HDGFRP3
EHD4	CYB5R3
ITGB4	TBC1D22B
KRT14	POLR2D
CCT6A	PTER
RPS3	SCFD1
GNAS	RPLP2P3
UBA1	USP5
WDR1	FBXO22
KRT8	43163
IFITM2	COCH
MOB1B	ATG7
VPS36	KLC2
HSPD1	ZNF510
TUBA3E	ARFGEF1
RAB15	CRBN
IGHG1	IARS2
FLOT1	MLH1
TUBB4B	METTL2B
MAN1A1	DNAJA2
TNIK	SKP2
LDHA	PSG7
RAP1B	UBE2T
GNB3	RBM5
TSPAN8	CAND1
YWHAE	UCHL5
IFITM1	TFRC
VPS28	NEDD4
MYH10	SLC44A3
LRP4	JMJD1C
ACTB	C14orf135
IGK@	GPR56
BAIAP2	CCNA2
EHD1	LOC390956
MFGE8	GPKOW
RPL12	HIST3H2A
PGK1	SPTLC1
MYH14	MRPL36
TSPAN1	USP16
TUBA1B	TMED5
SERINC5	ZCCHC24
FASN	GTPBP2
SETD4	ARPC2
ITGAV	ENO1
LSR	HOMER3
CTNND1	LIN37
HSPG2	ZCCHC14
RAB43	ING4
GNA13	ASCL2
PKM	HELZ
VPS37B	KIAA1671
ITGA2	LINC00336
HLA-E	COQ10A
ATP6AP2	PI4KAP2
RAP2B	DNMT3A
ALDH16A1	MCCC2
LIN7A	PDCD2
ENO2	IL18
KRT27	RAF1
PCNA	TAPBPL
DIP2C	POFUT1
BUB3	OR4E2
KRT13	INIP
CDH17	OSTF1
TSTA3	SGK223
SLC44A1	SLFN11
CCT2	RMND5A
F7	POLR3K
NOTCH1	HIST1H2BM
CCT3	CMBL
KRT1	RSBN1L
ITGA3	UBXN8
ESD	TEAD3
HSP90AA1	KIF3C
TAGLN2	NEBL
SPTBN1	AACS
EPCAM	GPR137
RAB1A	CLYBL
CD81	PCBD2
IGHG3	NMB
RPS4Y2	ZRANB3
RAP2C	NEDD4L
MYOF	FAM76B
PRSS23	IGSF3
TF	LEMD1
EEF2	C17orf59
VPS35	KRTDAP
ATP1A1	ZFX
DERA	EIF1B
PPP2R1B	TXLNG
RAB5C	ZNF670
TUBA4A	HTATSF1P2
EDIL3	SPAG9
YWHAB	NOL10
NARS	RING1
CLTC	ANKRD13A
SLC3A2	UFC1
LGALS3	REP15
CLDN7	UBE2B
ENO1	POLR3D
EPHB1	C4orf33
HSD17B4	MYB
TUBA3C	OSBPL10
DIP2A	NDUFA1
EGFR	MARK3
RAC3	SLC1A5
SNRNP200	POFUT2
MYL6B	RPL7A
TUBA1C	GTF3C3
ADSL	SLBP
RPS4X	SPINT1
RPS15A	MPV17
GARS	C16orf92
IGH@	UBQLN4
RAP1A	TRAF5
PSMC6	CAMK2N2
ARRDC1	KCTD21
F11R	TRIM32
LFNG	FOXF2
UBC	TWSG1
EEF1G	PSG3
HSPA8	EXO1
KRT75	CALCOCO1
RAB4B	COG2
KPNB1	KRTAP5-1
AHCY	GMFG
CDC42	SLC16A4
LAMA5	FDX1
IGKC	SELRC1
HRAS	CCNT1
HSPA1L	TEF
IGHG4	UQCC
FAT1	STAU2
EFNB1	ATRIP
PLEC	TJP3
COPB2	GSK3B
RAB5B	TOR2A
ACOT7	POP4
ATP4A	RPS15
PLEKHB2	AMH
CLIC1	OBFC1
RANP1	MMP24
CAND1	DAZAP2
TFRC	SPDYE1
NEDD4	LARS
ACE	NCS1
HLA-B	DNPEP
HIST3H2A	H2AFZ
HPCAL1	FAM156A
KRT5	EN2
YWHAQ	SPEG
DPEP1	ABCA7
HSPA1B	DPP6
IFITM3	OSCP1
DYNC1H1	YTHDC2
RAB7A	PCMTD1
RAB35	RPS5
FAM125B	IDH3B
TSPAN6	PTPLAD2
EIF4A1	SLC25A25
GNB2	CENPN
CEACAM5	THAP7
PSMD3	NEK6
EPHB2	C8B
MIF	MALL
TUBB6	REPS2
EEF1A1	E4F1
CD44	ITPKC
ARF3	PHF19
KRT25	MSI2
BAIAP2L1	TMEM109
MAP4K4	TAF10
ATP1A3	PION
THBS1	FAM136A
HLA-C	TOMM70A
TOLLIP	C12orf43
ATP5B	VDAC2
DMBT1	SEC61A1
NEDD4L	RNF123
IGHM	SLC26A6
IGSF3	CAV1
EPHA2	TMEM121
HIST4H4	KLHL15
TUBB2B	ADPRH
GNB2L1	URB2
CBR3	MTIF2
MUC13	TMEM145
TUBB3	TMOD1
PDCD6	NACA2
KRT15	DNAJC10
ACAA2	MAP3K8
FAM125A	PIN4
ACTC1	APH1A
CAD	RPS8
TSPAN14	CCDC33
ANXA11	C14orf149
CHMP4B	PPP2R3A
PDXK	RUNX1
KIAA1199	RDBP
IQGAP1	CXXC1
RAC1	USMG5
NCALD	CDK7
IGKV1-5	SAT1
EIF3I	OR2B2
TNPO3	DBT
YWHAH	C14orf166
ACTBL2	LAD1
POTEF	APEH
RPSA	NBAS
GAPDH	DBI
RAP1BL	TCF12
POTEE	NKD2
GPA33	AR
EIF4A2	PDSS2
GNAI3	RPS26P10
RUVBL2	ANKRD36C
TUBA8	POLD2P1
KRT6A	SGPP1
HIST1H2AK	ZCCHC3
KRT7	ABL2
RAP2A	ADO
KRT28	IGFBP7
IGKV2-24	UBAP1
RRAS	RPS4XP16
HSPA2	ADRA1B
BSG	TPP1
RPS18	CNTRL
SLC1A5	EIF2C1
AP2A1	ROPN1B
RAB11A	L3MBTL1
LGALS3BP	CLCN7
ARF1	SLC35G1
CLDN4	KIAA0226
PSMD11	ZDHHC24
HIST1H2AE	PAAF1
RPS8	ZNF525
HLA-H	TGFA
CFL1	MAN1A2
IGHV4-31	MLLT11
AGRN	FBRS
CLDN3	C19orf6
PYGB	XPNPEP1
HLA-A	HCN3
HSPA1A	MORF4L1
HSP90AB1	MTHFD1L
CD63	GOLGA2
CD81	TMEM63A
HSPG2	PTGES3
PKM	MPLKIP
VPS37B	EEPD1
TSG101	ADCK2
ACTN4	SEH1L
YWHAQ	C11orf71
RAB1B	RPS28P7
RAB7A	ZNHIT1
RAB35	IGF2BP2
RAB6A	SOBP
AP2B1	YWHAZ
MSN	FRAT1
CD9	DCTN4
CCT2	EVPL
EEF1A1	CLTA
CD44	GMPPA
EZR	CHCHD7
ACTG1	PXN
B2M	OXSM
ITGA6	KRT19
HSP90AA1	LBH
TCP1	MRPL50
SNF8	TRMT13
GNB1	DUS2L
YWHAZ	ME2
ST14	ZNF383
EPCAM	KLHL36
RAB1A	QPRT
CD81	VMA21
IGSF3	SERINC1
PTGFRN	NUTF2
VAMP3	MAP1LC3B2
VPS25	GP1BA
RAB8A	MST1
TUBB2B	RPP14
PGAM1	FAM101B
CTNNA1	WDR41
EEF2	SLC30A9
CD82	SCAMP2
ACTN1	B3GAT1
GNB2L1	TMSB4X
SLC1A5	TUBB
RAB5C	SERINC3
TUBA4A	AP2A2
RALB	HIST2H2AC
YWHAB	ZAP70
CLTC	HYAL2
TUBB4A	STT3B
RHOA	COASY
SLC3A2	KBTBD4
RALA	TM9SF2
TUBB	PNPLA7
CD63	FOSL2
VAMP8	LHFP
ENO1	ABHD12B
EHD4	HAGHL
GDI2	PRPF3
FAM125A	EAPP
ITGB4	CLCC1
EPHA4	TMEM198
PDCD6IP	SLC12A2
EPHB1	IQCC
ANXA11	LRRC20
TPI1	RAB11FIP2
EGFR	CLDN14
MYH9	DENND1C
SDCBP	SUV420H2
ADAM10	ULK2
SLC2A3	C2orf15
TGFBI	RND3
ENO3	PRR15L
RAB10	MFAP3L
ATP1A1	TRIOBP
HSPA8	ANXA4
GAPDH	TXNL4A
CTNNB1	SERPINE1
FN1	GGPS1
RAP1B	TGFBI
GNAI3	CUL5
PLAT	HNRNPA0
RPL6	MTA2
YWHAE	C2orf78
VPS28	SORD2
LAMA5	PHLDB2
CHMP2A	KLF13
CD151	ZNF12
FLNA	RAB6A
GNB2	FBXO33
ACTB	DDX18
GNAI2	WNT3A
SLC2A1	RRAGD
EFNB1	ZFP30
RRAS	WDR34
EPHA2	WBP4
EHD1	LIMS3
MFGE8	MUM1
PGK1	KRAS
AP2A1	HHEX
RAB11A	SEL1L3
LGALS3BP	SMCR7L
TUBA1B	ZNF558
IGSF8	TTPAL
ARF1	SRP19
FASN	PURB
RPS8	FGD5
CFL1	RAD1
COPA	CCDC104
AGRN	THEM4
CTNND1	EXOC3
CD97	TIMM8A
HSP90AB1	MUS81
APEH	PNISR
SERPINB1	FHL1
ATP2B1	NUP188
DEK	INTS10
RPL19	CXCL16
HIST1H2BA	RBBP7
RAB6A	SPIRE2
ITFG3	ULK4P1
VARS	TIAM1
RAB8B	OSBPL7
RPL35	REV3L
PLS1	RMND1
SEC16A	HYAL1
RHBDF2	PSG11
FUCA1	43345
KLK6	RGS9
SH3BP4	CIR1
RPS16	WDR13
SDCBP2	SPATA2
NOP56	WASH2P
NXF1	PNN
APOC3	PAXIP1
BIN1	TMEM209
RHOQ	ARID4A
HIST1H1B	TGM2
LAP3	PDK4
PTP4A1	TNFRSF19
CTNNA1	PDHB
CHMP2B	SP1
POLR2A	TUBGCP6
CNKSR2	KIAA0528
TMED1	EPM2A
KIAA1279	PIGU
HIST2H3A	HNRNPR
POLR2C	DKK3
ARHGAP35	LRRC37B
CLTCL1	CBR1
CD9	SLC25A51
NAPA	RABGAP1L
KIAA1033	UBE2NL
SLC20A2	GFM2
TXNRD1	TRIM35
PSMC3	SIDT2
PSAT1	PSAP
ZDHHC5	ASPM
CD46	NIF3L1
SH3KBP1	ETV4
LRP6	SCML2
OCLN	NAGA
CARS	CCDC3
PNKP	HSPH1
ENO3	ZBTB5
ABCF3	COPZ1
TJP2	FLJ46906
ANXA4	CYFIP1
PRPF4B	MAK16
GOLGA2	FDXR
PTGES3	NIPBL
ATP6V1E1	ZNF585A
STAM	INSR
HIST1H2AH	HPSE2
FLOT2	SETMAR
PRDX2	CCDC51
HSH2D	ALDH1B1
GOLGA3	MEIS2
PLXNA1	BTD
GOLGA7	SLC4A3
PPP4C	BMPR1A
RAP2B	AAAS
ACTR1B	TALDO1
MPP6	BACE1
YWHAZ	FBXO34
CBX3	H3F3B
NEDD8	STAM
UNC45A	RBM38
HNRNPL	MUTYH
GSR	ZNF211
DDRGK1	FAM82A2
C12orf10	PNP
SMC2	COX5A
ARF4	CSPG5
TPM4	PLD2
PNP	DDHD2
ESYT1	SNRPC
KRT19	DNAJC24
PTGFRN	NFE2L3
SPAST	FNBP1
RFC4	BTBD1
CDC27	AP1S2
RAB8A	KIAA0240
RPS20	GALNT2
SNF8	UTP23
GALNT7	ZSCAN16
SMTN	TNFSF10
VPS13C	C15orf40
TUFM	NUDT6
H2AFY	RHOT2
SRRT	ARHGEF19
SNAP23	L2HGDH
DPP3	FGFR3
MINK1	PLEKHG7
CSTB	FERMT1
FLNB	ABCA3
KRT9	COX16
CDCP1	CPSF3
KRT76	DDX24
CRB3	FAM108A4P
CLU	SYTL2
RAB13	IDUA
OLFML3	ZMYM3
MARCKSL1	43347
SLC20A1	SMG7
STAM2	STX5
PSMB3	CCDC132
XRCC6	HELB
LIN7A	DFFA
TXN	KRT8
RPS21	NDUFA8
LAMB2	TMC6
SRSF7	SLC25A23
NUCB2	GZF1
COPS8	NOC3L
BCAP31	RAB28
EEF1A2	FAM160B1
PRSS8	ZFYVE20
PAPSS2	TARS2
COPB1	SOCS5
PTPN23	ATAD3A
NHS	SLC2A14
HIST1H4C	ADAP1
HIST2H2BF	RAD51
PAFAH1B1	ADAM18
AP2A2	ZBTB7C
PROCR	HIST1H3J
LAMB3	BCLAF1
RPS14	NACA
CD63	PIAS1
FTSJ3	ING1
UBE2V1	WFS1
SCARB1	FOXP1
BROX	ACTB
DHX36	TNFRSF12A
SAR1A	RAB33B
PFN1	PPIL6
DSG2	FANCB
ACTR1A	REXO1
NMT1	SNRK
ITGA9	PGK1
NCAPH	KCNJ16
PSMB8	WSB1
PDCD6IP	SPRYD3
APLP2	YIF1A
PLSCR3	STEAP2
MUC16	ZNF25
TMEM200A	SETD6
RHOG	ARHGAP33
DDX6	BTAF1
TPI1	MPV17L2
SEC24C	HPCAL4
EXOC8	PHF5A
ACAA1	CHRNB1
NOTCH2	RHBDF2
RPL35A	DPY19L4
KRT2	REXO4
ANXA5	FAM213A
PDCD10	FAM153A
CLSTN1	ZNRD1
B4GALT4	PTPRA
CD5L	KIFAP3
NF1	ANXA3
NHP2	ZNF83
TPM3	CCNDBP1
APP	NFRKB
UEVLD	MAX
SNX4	FAM43B
LASP1	DBNL
SGTA	PAK4
TOE1	DGKE
DAG1	RNF8
SRPK1	G3BP2
UBE2N	ARPC1A
HIST1H2AB	BOD1
KRT77	DUSP16
EIF4A3	EDN1
TTYH3	LARS2
SLC6A9	VPS36
DIP2B	ASMTL
GOLGB1	THAP11
ODZ3	GSTO2
GNE	HSD17B12
CUL5	COPS2
ADRBK1	CREBZF
HNRNPA0	ZNF608
MTA2	FBXW7
KRT16	PPP1R14A
HNRNPUL2	SERGEF
PPP2R2A	CHMP6
FZD7	PPP2R2A
KIAA1967	C1orf31
CDK1	IFIH1
RPL8	SLC16A5
SART3	CCDC153
STUB1	ARL3
DHX30	BCL2L11
S100A16	DNAH12
DDX18	MOB1B
DPP4	CIRH1A
RPLP2	C11orf31
MAPK1IP1L	ORC2
GRHPR	EPSTI1
ATP1A4	CAP2
CD2AP	FEM1C
HNRNPH3	HEATR3
RAB27B	CKMT1A
ACTA2	MYOF
SQSTM1	GPSM3
PARP14	KRTAP10-11
PYGL	RASA3
EDC3	EEF2
SDC1	BCL2
AIMP1	ARIH2
RALA	FAM175B
RHOF	GDAP1
RCN1	SAP30
KPNA2	LIMS1
KIAA1522	LINC00174
MLF2	PMM1
YIPF6	PNPLA8
ALPP	PIDD
HYOU1	USP24
KRAS	HIST1H2AC
CALM3	GKAP1
TEX10	FAM108B1
MST4	PPIAP8
TMED2	MBLAC1
VPS36	C17orf69
ILK	CDCA2
RAB14	CLDN7
CD58	C7orf41
CLDND1	C19orf66
PTPRF	LOC644762
PARK7	EIF5A
CHMP2A	LOC727751
PSMC5	DIAPH1
PAICS	TMEM143
LYPLA2	TOMM40
PSMD13	RNPEPL1
USP9X	COX15
DCTN2	CTBS
SLC2A1	GPR149
SLK	RPL37A
SELENBP1	TACC3
FARSA	C6orf62
EPB41L5	TMEM248
ARF5	SLC25A11
PDIA3	SPIN3
PCYT1B	CHRNA5
SFN	TPP2
API5	FAM96B
HDGF	EHHADH
HIST1H4E	DEFA5
FAM115A	SLC25A48
CALM2	BRWD3
EPRS	WTAP
HNRNPH1	RPS15A
ERLIN2	LOC646197
TARS	SYPL1
CCT2	FAM216A
ANXA1	GFRA3
SNRNP70	C12orf61
C5orf15	UBC
PSMA3	CPOX
SNTB1	ELF3
ATP2B4	ANKRD33
TGFBI	ATP6V1F
TNS4	PHLDA2
PCID2	ARID3A
ERLIN1	MGC57346
RPS6KA1	DENND5A
NRAS	PDCD4
MYL12B	NISCH
FAM49B	TUBGCP3
PTER	ARPC3
RPL3	ZNF235
TBK1	NBPF14
RAD50	UBE2D2
PACSIN2	SULT1A1
SCRN1	PWP1
TPM1	HIST1H4K
GAR1	SBF2
HIST1H4H	CDHR3
PRPF19	POLR2L
RBM25	RNPS1
SMCHD1	RPS9
CDH3	RHPN1
TMEM51	IL4R
LAS1L	NFIL3
PDCD6	COL6A3
JUP	ZSWIM4
STRBP	GNPDA2
PSMD5	CD79B
S100A14	TM2D2
UGDH	LCAT
EIF3M	GPX1
CTNNA2	FDPS
INADL	ZNF618
ANXA2	SLC35A4
SLC29A1	ITPKA
RAB1B	LRFN3
DYNLL1	PET112
SMARCE1	FKBP4
PAK6	UPF3B
HRAS	SRSF6
H1F0	CCDC113
EXOC1	CYP2U1
HAT1	SERTAD2
ASAP1	DOC2A
ACP1	CYB561D2
HNRNPR	NBEA
SLC19A1	ZNF28
TXLNA	SNX15
RANBP2	CSNK1A1
RAP1A	MEF2BNB-MEF2B
CBR1	PITHD1
SMC5	ATF2
MYO5A	ME1
HNRNPF	HOXB3
FAM83H	GPR63
UCHL3	SYNJ1
NAA10	ATP6V0E1
FAM98B	SYT15
FXR2	MRPL40
PITPNB	METTL22
MLEC	CRAT
USP6NL	CHERP
RPL9	RAB3IP
EIF3C	ELAVL3
ECHDC1	HACL1
UGP2	CCDC25
RAB3GAP1	PDE5A
NUDC	HES4
PRDX5	FZD1
ITGB1	SIRT7
CNNM3	ELOF1
COPZ1	CGGBP1
C22orf28	CST7
CIT	C20orf27
HNRPDL	CALML4
GOT1	SET
GAS6	GFOD2
OSBP	SEMA4G
CYFIP1	TP53RK
CHMP4C	S100A11
GLA	MFSD6
ITGA6	DYM
EBNA1BP2	TBC1D2B
ADAM9	SLC27A6
YWHAE	NOP58
STX7	TIMM13
SIGIRR	SH3GLB1
TCP1	LRP10
KRT10	CNN2
PROM1	RAMP1
GC	VANGL1
RHOC	ZDHHC23
H2AFX	LRRC8A
TRIP10	GINS4
EIF2S2	AXL
ABI1	RARRES3
FLVCR1	HOGA1
PRSS22	CTPS1
NME1	MAN1B1
GOLGA5	CDCA3
SRP14	C16orf91
STAT1	ZNF551
PICALM	TP53INP2
CCDC50	SCNN1D
VAMP2	ARL4A
PDXDC1	AKAP13
PFKL	WAC
CNKSR3	SH3BP5L
INF2	EIF2A
RPL17	HMGN4
ITGA3	CCNO
ITM2C	MRE11A
RAB18	C21orf33
VPS25	MGAT4B
SNX6	MFNG
PGLS	RRP1B
TSPAN14	HPS1
RAD23B	ROR1
MYO16	ZNF326
GDF15	PODXL2
TNFRSF10D	IRX3
CD99	NDUFAF2
SLC1A1	SEMA4F
RPS6KA3	PNPT1
RPS11	SF3A3
RECQL	ASAH1
CALU	HERC2P10
RNPS1	PLIN3
GTF3C5	PPP4R2
AHNAK	EIF2D
HIST1H4I	FBXL19-AS1
VASP	NSUN3
SMPDL3B	TSPAN14
KRR1	LGMN
FEN1	SENP8
VAT1	UBE2E1
SMC4	AMN1
ARFGEF2	PDK3
COG4	DAXX
HIST1H4F	EIF4ENIF1
STAU2	MIEN1
PIP4K2A	MED21
VIL1	LRRN4
TM9SF2	SMPD2
CAPZA2	NAV1
NAPG	C21orf56
NAP1L1	KISS1R
SMU1	SFSWAP
PCBP1	PSMA4
KRT79	NCALD
QPCT	SFMBT1
DLST	BRD1
HSP90AA1	AKIP1
ATP6V0A1	CCDC23
ABCE1	PTPRK
RHOBTB3	MEIG1
MYO1E	MBOAT7
HM13	OVOL2
KTN1	BLOC1S1
HIST1H4L	MRPS9
PPP1R21	TARBP1
KLC1	CNOT7
DLG3	PLAU
C12orf57	EFHC1
CRYZ	NCOR2
TMEM165	RAB2A
KIAA0020	XIAP
UBE2M	PLAG1
STX4	HIST1H2AL
PPP1CA	PARP2
CHP1	INTS3
WDR33	ZYX
ILF2	CKS2
EHD4	C5orf28
SPAG1	FAM98C
ITGB3	TMUB2
MKI67IP	STK33
KIRREL	EIF4A2
DOCK7	TFB1M
RAB23	SH3BGRL2
SLC4A7	AGTPBP1
KRT14	PDIK1L
[truncated: 20,376 more rows]

## Sheet: Exocarta
Protein name
SERPINB1
FKBP1A
VARS
SLC29A1
BRI3BP
GMDS
KLK6
SND1
RPS16
HIST1H3C
CHMP2B
ARF6
TMED1
TMED2
LMAN2
ARHGAP35
CD9
SLC20A2
ZDHHC5
XRCC5
CA9
SMPDL3B
STAT1
VAMP1
GOLGA3
PLXNA1
GNB1
EIF3A
PDCD10
CBX3
DDRGK1
CLDN2
RAB8A
RAB14
CSTB
SORBS3
PSMB3
RPS21
SRSF7
BCAP31
EEF1A2
HIST1H4C
HIST2H2BF
RPN1
MYADM
AARS
NMT1
CSRP1
NCAPH
RPS27A
U2AF1L4
TMEM200A
DDX6
CCT7
ANXA5
RALB
SDCBP
RHOA
SGTA
UBB
DHX9
CPNE2
SQSTM1
ENO3
PLSCR1
RAB10
CTNNB1
EPS8
KPNA2
YIPF6
FLOT2
DSG3
CLDND1
CEL
VAT1
FABP5
SLC2A1
ATP1B1
F5
ARF5
PPP1CA
TARS
ATP2B4
PCID2
RPS6KA1
KRT6A
RAB5A
PRKDC
BUB3
FAM129B
NCSTN
EPHB3
TMEM51
LAS1L
EIF3M
ANXA2
RAB1B
CCAR2
KRT76
FAM83H
FAM98B
CARS
EDIL3
TUBB7P
GAS6
OSBP
KRT20
CHMP4C
PSME3
GLA
CDC27
EBNA1BP2
MDH2
RHOC
TRIP10
EIF2S2
CCDC50
PDXDC1
PGLS
CRK
GDF15
SDCBP2
ITCH
CD82
PKP3
FEN1
COG4
RPS12
TM9SF2
PLSCR3
SLC29A2
DLST
ATP6V0A1
RHOBTB3
MYO1E
PSMA2
GNB4
RALA
PPP1R21
LYPLA2
SRC
IGF2BP2
SPAG1
ITGB3
PSMD12
TFRC
CCT6A
RPS3
POLR1D
NAA10
SLC4A7
CLIC1
XRN2
RAB33B
MYO1A
TIPRL
PPAP2C
PDIA4
SLC39A10
HSPA5
HNRNPK
COX5B
UBTD2
DLAT
PIN4
SLC25A6
TNIK
CLTA
P2RX5
EPN2
COPE
PABPC4
IFITM1
DNAJA1
IDI1
HMGB2
CAMK2D
BAIAP2
EHD1
HIST1H2BC
MFGE8
SNF8
HIST1H3H
SETD4
PLOD3
MST1R
C2CD5
HSPG2
HSP90B1
GSTK1
PKM
VPS37B
HSPA4
FYN
NCOA4
RPL35A
SLC16A3
IGHG2
MSN
STAMBP
CDH17
ACSL3
SCARB2
CDH3
F7
ARID1A
SORL1
HNRNPA3
ACTN4
IGH
ITGA3
NAP1L1
STX3
LRRFIP1
TMEM165
ABCF2
AGR3
CRYZL1
UBE3A
DDX46
SYNCRIP
NUCB2
IGHG3
PPP2CA
RPS4Y2
TOP1
HIST1H2AD
RPL3
VPS35
IGHG1
ILF3
GPRC5A
ZC3HAV1
MMP7
NARS
CLTC
SNX4
DCUN1D3
LIMA1
CPNE3
RNF40
UPF1
ANP32A
VPS51
ENPP3
DIP2A
RHOB
EGFR
HIST1H3A
TAOK1
TTLL12
CAPN1
PES1
HNRNPAB
ADSL
CP
COCH
LFNG
RPS24
RAB4B
GOLPH3
GNPNAT1
GOLGB1
ACTA2
ANXA2P2
KIF21A
YWHAG
PCK1
CYR61
AP2M1
HSPA1L
APMAP
SRRM2
TMEM2
PRKRA
QPCT
STX10
DDX39B
AKR7A3
ECHDC1
RANGAP1
COPA
TOM1L2
USP7
ICAM2
MYO1D
NOP2
TRMT2A
MYO9B
OLA1
SLC44A2
RAB20
KRT6B
KRT1
COPS4
HDAC1
TKFC
MIF
LRP4
SLC6A6
MPZL2
HGS
SORT1
FAT1
MAP4K4
EPS8L1
EPS8L2
EPB41L2
TOLLIP
ATP5B
SRP9
AP1M2
PPFIBP1
LYAR
LTBP1
PGAM1
SLC44A4
ATP6V1H
NPNT
RCC2
KRT3
CDC42
HSPA7
ACAT2
UBL3
SRI
MYDGF
APEH
MATR3
MTCH2
VAPB
TUBB3
SLC7A1
PLAA
BASP1
PRRG1
SLC7A8
IQGAP2
SLC39A6
KRT17
NME2
KIF1BP
PRDX4
ARPC5L
FAS
EIF3I
RPSA
ESRP2
DNM1L
SEC23B
TNKS1BP1
HIST1H4B
RABGAP1
DDAH1
AKR1A1
FLNA
EPHB2
GAK
RRAS
EPHA2
RPS18
SMC2
RAB11A
EHD3
MOV10
TSTA3
NCK1
HN1
HNRNPL
CSTF1
FAM83F
CIB1
HLA-A
NCKAP1
RPLP0
FCGBP
EEF1A1P5
THOC6
SEC16A
SIGIRR
SH3BP4
BIN1
RHOQ
CNKSR2
SLC25A4
POLR2C
NAPA
SLC3A2
TXNRD1
CD46
RAB3GAP1
ABCF3
NOP16
HIST1H2AH
GOLGA7
PPP4C
ACTR1B
MPP6
GSR
ARF4
ESYT1
SLC6A8
VPS13C
KRT25
TUFM
H2AFY
RUFY1
ALDH16A1
KRT24
CLU
OLFML3
MARCKSL1
SLC20A1
RAC2
XRCC6
PYGM
CLIC4
SNAP23
PRSS8
PAPSS2
PRSS22
VCP
PROCR
RPS14
SCARB1
CORO1C
MYH11
HSPA6
APLP2
MUC16
RHOG
USO1
CLSTN1
B4GALT4
TLN1
ACTN2
YWHAB
RRAS2
TUBA3D
PEBP1
TUBA1A
SRPK1
HIST1H2AB
EIF4A3
DIP2B
UQCRC2
RPL23A
CYSTM1
HNRNPCL2
HNRNPUL2
DPP3
ZFC3H1
AIMP1
DPP4
MAPK1IP1L
PARP14
RPS4Y1
TPM4
MSH2
PPIA
RPLP2
SART3
HYOU1
RPSAP15
CALM3
RPL15
CD58
PTPRF
CD151
PAICS
RPL10A
DCTN2
SNRPN
RAD21
FARSA
PDIA3
ACTA1
EPRS
HNRNPH1
ACO1
TMPRSS2
STIP1
C5orf15
LGALS4
SLC1A1
ERLIN1
VPS4B
EIF3F
PYGL
CHMP2A
PSMD5
INADL
TACSTD2
EXOC1
PIK3R1
DDAH2
HSP90AA2P
SCAMP3
TXLNA
CNNM3
EPPK1
ITGA9
PITPNB
USP6NL
RPL9
KIAA1522
NOSTRIN
GGT1
ITGA6
ADAM9
GC
FUT8
NME1
GOLGA5
ARVCF
ATP5O
SLC16A1
VAMP2
PFKL
NPTN
VPS25
RAD23B
COPG1
HIST1H4I
ARFGEF2
CAPZA2
NAPG
RBM25
PCBP1
GSTP1
KRT15
LTA4H
KRT16
C12orf57
STAU2
WDR33
EDC3
HSP90AB2P
NAPRT
PSMD9
KIAA1161
MYO1B
UBA1
ABI2
WDR1
GOLIM4
PFKP
PIGR
SCYL1
CUL1
HSPD1
GBF1
ACBD3
GOT1
MACF1
FLOT1
DHX30
ADGRE5
EPHA5
GLG1
PTTG1IP
BANF1
KRT77
LDHA
NCBP1
RTCB
GNB3
LMBRD1
TMPO
TUBG1
CDHR2
SLC26A6
MYH10
PSME4
ATP2A2
CRB3
KIAA0368
SNRNP70
MYH14
42980
SERINC5
ALYREF
DMD
POLD1
ACSL5
DHFR
ITGAV
CTNND1
TBK1
ANXA13
PLS1
GNA13
ACLY
ATP6AP2
HIST1H2BF
FARP1
MARCKS
ENO2
PCNA
CSPG4
DIP2C
RRP12
HIST1H3D
HSPA9
HPX
CCT2
PPFIA3
S100A10
RPS25
HNRNPF
CCDC47
C9orf64
POP1
EIF6
DOCK7
SPTBN1
KRT5
MVB12B
CD81
SMTN
SOD1
TEP1
RPL30
TBCA
BRD4
ACTN1
STXBP3
FUS
PPP2R1B
RAB5C
KRAS
PCSK6
HIST2H4B
RPS10
TTC37
PTER
CKAP4
TRIP12
RNF213
UBR4
THOC1
EPHA4
PSMA7
H1F0
EPHB1
HSD17B4
RAC3
PKN2
ABCC2
SNRNP200
MYL6B
RPS4X
MANF
IMPDH2
RAP1A
KIAA1033
ARRDC1
NEDD8
KRT79
EXOSC1
HSPA8
GOT2
SAMHD1
PSMD4
REG4
MUC17
PPP6C
C9
BAG6
SLC44A1
USP5
SERPINE2
KCTD14
MYO18A
RPS2
EIF3K
PRPF19
KLC2
COPB2
ATP4A
VTA1
RPS17
KRT8
OLR1
DNAJA2
RANP1
RAB43
VCL
CAND1
SEC24C
DPYSL3
NEDD4
TJP2
MTTP
HMGCS1
HIST3H2A
HPCAL1
ARPC2
ENO1
DPEP1
NPM1
TINAGL1
TMEM45B
RAB35
KRT31
IST1
ITPRIPL2
EIF4A1
EEF1E1
FDPS
ARF3
PROM2
RPL13
EZR
HLA-C
MIF-AS1
GAA
TRMT1L
NEDD4L
IGSF3
PEF1
YWHAQ
LRBA
HIST4H4
TARDBP
PLS3
PSMB6
SLC7A5
ARMC6
SCRIB
GNB2L1
PRKAR2A
RPL7A
SLC12A7
CBR3
KRT14
STUB1
MUC13
RAB27B
TCAF1
HNRNPDL
PSMC5
EFR3A
ALCAM
ACTC1
HIST2H3D
ANXA11
CHMP4B
BCAM
GMPPB
FBP1
ATP6V1A
PSMD6
ATP5A1
EML4
ARHGDIA
LARS
DNPEP
PCBP2
ILF2
IGKV1-5
CD59
SNRPG
NHP2
NAA15
BMP4
PPL
HLA-H
ALB
GAPDH
POTEE
PLG
PRPF4B
HIST1H4J
HIST1H2AK
ANKRD28
IGKV2-24
YWHAE
ZNF792
TCOF1
AP2A1
PSMC4
TBC1D10A
PSMD11
RPS8
CFL1
DSG1
AIMP2
EPB41L4B
TKT
HSP90AB3P
ADAM15
KRT2
MYL6
RPL19
HIST1H2BA
H2AFJ
PRDX6
SF3B2
RPL4
FUCA1
HEPH
S100A6
GAR1
NOP56
APOC3
HIST1H1B
LAP3
POLR2A
HIST2H3A
USP9X
PLXNB2
PSMC3
ANPEP
PNKP
ANXA4
GOLGA2
STK26
PTGES3
KRR1
HIST1H2AJ
HSH2D
CHP1
UNC45A
RPLP0P6
C12orf10
SLC38A2
ALDOA
GGH
COX4I1
CDCP1
RAB13
SERINC1
TXN
LAMB2
PARP4
RPL10AP6
PSMA6
IGK
FRAT1
TUBB
AP2A2
HIST2H2AC
LAMB3
CD63
FTSJ3
PFN1
ACTR1A
TOMM22
COL12A1
HBA1
PARP1
PPP1CC
TUBB4A
EXOC8
ACAA1
TMED4
EIF3L
LRPPRC
CD5L
APP
DAG1
SLC6A9
TGFBI
CUL5
ADRBK1
HNRNPA0
MTA2
HIST1H3E
CDK1
ATL2
DDX18
GRHPR
CD2AP
HNRNPH3
TEX10
SFN
STRBP
VAMP8
KLC1
SLK
EPB41L5
CANX
API5
RBBP7
IGSF8
ANXA1
MEP1B
NRAS
RAB11B
FAM49B
HIST1H4H
RPS15
WDR5
TUBB8
S100A14
HP
CTNNA2
F2
KRT75
PDCD6IP
MYCBP2
HNRNPR
ADAM10
RANBP2
CBR1
FXR2
HIST2H3C
SET
EIF3C
HIST1H3B
HRAS
ITGB1
HSPH1
COPZ1
CYFIP1
H2AFX
ABI1
LDHB
ST14
SLC12A2
NT5E
HIST1H2BG
CD99
CALU
NAB2
SPAST
RECQL
ATP1B3
METRNL
PNP
SMC4
MVB12A
NOTCH2
PROM1
ABCE1
HM13
TNFSF10
KTN1
HIST1H2BI
SLC19A1
DLG3
CRYZ
ARFIP1
KIAA0020
RPL7
EHD4
ITGB4
TOP2B
MYO1C
GNAS
PFDN4
GOLM1
IFITM2
DSP
DDX19A
TMEM189-UBE2V1
RDX
PAK6
EPHB4
CLDN3
TUBA3E
GART
TPM1
MAN1A1
PRPF40A
TUBA4B
LDLR
AOC1
METAP2
42989
HIST1H3J
NACA
TSPAN8
CEMIP
GNA11
ACTB
ARPC4-TTLL3
RPL12
MARK2
PGK1
GIPC1
CUL4B
NDRG1
SDF2L1
DIAPH3
LSR
POTEI
PSAP
PHF5A
STEAP3
PRKCSH
GTPBP1
MRTO4
RHBDF2
SH3KBP1
SNTB2
H2AFV
MITD1
RRP9
LIN7A
DBNL
AP1B1
KRT19
TIMP2
VPS36
CSNK2A2
YWHAH
THAP11
GCN1L1
ABCB1
SLC25A5
CHMP6
B2M
PPP2R2A
CKAP5
ESD
HSP90AA1
ABCG2
WARS
HMGB1
PHGDH
CANT1
BAG5
MOB1B
SORD
DEK
ZZEF1
IPO5
ABCF1
CKMT1A
RAP2C
MYOF
HIST1H1E
RTN4
TF
RPA2
SNRPE
FAM175B
RPL8
TUBA4A
BOP1
VPS26A
NOMO1
LGALS3
SLC5A6
SHC1
CLDN7
SRPK2
CKB
EIF2S1
DHRS7
KARS
EEF1D
HNRNPC
ARPC4
CFL2
HDLBP
PSMB8
MASP1
TUBA1C
RPS15A
ADSS
CNPY2
SRSF10
ATP6V1E1
UBC
CPOX
PHLDA2
RAP1B
KPNB1
PPT1
RPS28
AHCY
GNE
TUBGCP3
ARPC3
COPS6
HP1BP3
HIST1H4K
TOP2A
ACOT7
RNPS1
RPS9
KIRREL
FUBP3
PLXNA3
RBBP4
HNRNPA2B1
P4HB
CDC42BPB
RACGAP1
HEBP1
IFITM3
DCTPP1
CS
ITGB6
ACACA
CEACAM5
ERP44
EFHD2
PSMD3
TSPAN15
TUBB6
KRT18
CDC16
CD44
ATP5L
SDF4
RPL24
KLC4
ATP1A3
S100A11
LOC442497
DMBT1
PHB2
TUBB2B
MISP
PICALM
EXOC7
CES2
SNRPD2
EIF2A
HIST2H2AB
CUL4A
PLCB3
ITGB5
FGFBP1
CSE1L
TENM3
HIST1H3I
ROR1
MYL12B
TRAP1
YARS
SF3A3
ACE
DPP7
ZDHHC20
LAMC1
UBA52
TSPAN14
GPS1
UFL1
ACTG1
DNAJC2
NRP1
PSMA4
FASN
NCALD
RCN2
RPS23
SELENBP1
RAB2A
RAP1BL
KHSRP
HAPLN1
LYZ
PPIL1
EIF4A2
GNAI3
CC2D1A
NXF1
RAP2A
GNAI2
TTN
SLC1A3
XPO7
HSPA2
BSG
APOA1
RPS7
SLC1A5
GPX2
RPL22L1
FXR1
ACAA2
RNPEP
CLDN4
KRT6C
SLC3A1
G6PD
KRT7
LASP1
HIST1H4D
DTX3L
IGHV4-31
AGRN
PDIA6
PYGB
HSP90AB1
ATP2B1
RAB6A
MAGED2
KRT10
RAB8B
RPL35
NQO1
AKR7A2
CCT4
CNNM2
PTP4A1
CLTCL1
DARS
PSAT1
SCRN1
KRT72
LRP6
OCLN
KRT4
STAM
HIST1H4F
PRDX2
FN3K
VPS37C
TPM3
UTP14A
LOC102724985
SLC9A3R1
SDC4
RPS20
ANXA6
RCC1
RPSAP58
FLNB
COPS3
ANXA3
SNTB1
HADHA
TPP2
RAN
COPB1
PTPN23
NHS
PAFAH1B1
PLEC
UBE2V1
BROX
DHX36
GDI2
DSG2
ASNS
PCYT1B
PSMB2
ACTR3
TPI1
CST3
IGKV3-20
TTYH3
DKC1
TOE1
UBA6
CD55
FZD7
LYN
S100A16
FASLG
ITFG3
ATP1A4
SDC1
RHOF
RCN1
SMU1
MLF2
ALPP
CTTN
TNS4
SRSF3
PARK7
RNASE4
QSOX1
PSMD13
HRNR
LOC101929876
INF2
HDGF
HIST1H4E
CALM2
CKMT1B
ERLIN2
LRSAM1
SPTAN1
PSMA3
ILK
TRIM25
AGO2
RAD50
PACSIN2
PSMA1
S100P
PCSK9
JUP
STXBP2
HIST2H2BE
DYNLL1
HAT1
ASAP1
POTEKP
KRT28
NIFK
CCT5
HIST1H1D
UCHL3
MLEC
UGP2
PRDX5
ATP1A2
HIST1H3G
RUVBL2
STX7
TCP1
FLVCR1
SRP14
LAMP1
UBE2V2
CNKSR3
RPL17
CCT3
ITM2C
SERPINF1
RAB18
SNX6
TNFRSF10D
RPS11
AHNAK
HSP90AA4P
DPYSL2
PIP4K2A
RPL17-C18orf32
VIL1
RPS27
MYH9
GALNT7
LIN7C
IDH1
FN1
HIST1H4L
SF3B1
UBE2M
STX4
PPP2R1A
PSMA5
UGDH
SMARCE1
JAG1
GPRC5C
APRT
RAB23
TCEB1
CXADR
HIST2H4A
TSR1
RAB6B
SLC2A3
C1orf116
EPCAM
ADD1
RAB15
RPL34
ERBB2
CRKL
SEC22B
TUBB4B
FAM177A1
KRT13
PPP3CA
EPS8L3
HBA2
PSMB5
VPS28
GPC1
RPL11
PTK7
YBX3
TAX1BP1
ALDH1A1
TSPAN1
TUBA1B
GPC4
SSR4
SERPINA1
GYS1
SPEN
HIST1H2BE
RAB25
ACPP
RPLP1
ADAM17
ITGA2
HLA-E
PACSIN3
RAP2B
MINK1
COPS8
NAE1
C7orf50
NF1
UBE2N
AP2B1
CEP55
EEF2
HSPE1
CLTB
EPB41L1
NOTCH1
HNRNPD
RPL28
PTP4A2
CDH1
DHCR24
POLR2B
CPNE5
CDC42BPG
TAGLN2
CAP1
UTRN
FLII
AKR1B10
DNAJB1
RAB1A
YES1
KRT38
CAPN2
SI
MYO5B
NCAPD2
PRSS23
CSNK2B
MEMO1
MYO7A
NUDC
LAMB1
NSFL1C
RAB21
DERA
GSN
DNM2
TSG101
EIF1AY
ALDH3A1
RPS26
TUBB2A
EIF2S3
MATN2
VTN
ATP2C1
DCAF7
TUBA3C
EFTUD2
ANKFY1
ACP1
NAA16
CTH
SNRPD1
UEVLD
SLC1A4
PPIB
GARS
PABPC1
PSMC6
C5
CHMP1A
FYCO1
F11R
SMC5
RFC4
PHB
A2M
ACTG2
MYO5A
MPP5
GFPT1
EEF1G
KIF2A
FAM3C
SRGAP1
HNRNPU
FAM120A
PLAT
RPL6
ST13
LAMA5
SMCHD1
IGKC
TRIM26
OLFM4
MTHFD1
SLC39A14
EFNB1
TRAPPC3
MYO16
ACTR2
HSPB1
PTGFRN
PLEKHB2
CYB5A
HIST1H4A
SF3B3
RUVBL1
RBM28
HLA-B
TBCD
GEMIN5
GRB2
LRP5
ALPPL2
YBX1
AP3B1
HSPA1B
ATP5I
CSNK2A1
DYNC1H1
RAB7A
TSPAN6
VAMP7
SKP1
HINT3
GNB2
SRP68
RAB5B
KRT27
EEF1A1
STK24
FDFT1
BAIAP2L1
CIT
AHSG
IPO8
THBS1
SRRT
CEACAM1
NME1-NME2
DNMT1
SSBP1
HNRNPH2
TM9SF3
CTSD
AGR2
IGHM
TUBB1
AP1G1
HIST1H2BD
SVIP
ROCK2
SEC24D
CTNNA1
DIMT1
DNAJC13
PLAUR
SERPINB6
CAPZA1
STAM2
YWHAZ
GGCT
GNL3
HIST1H3F
ALDH7A1
MVP
PRPF6
RNH1
GNG12
PDCD6
CAD
HPR
GTF3C5
NANS
PDXK
RPS13
IQGAP1
HIST1H1A
RAC1
LRRC47
SSRP1
DAAM1
GPI
CD47
PPA1
DCD
SAR1A
RPS6KA3
PTPRJ
RPL21
CAPNS1
TNPO3
SNRPD3
ACTBL2
ETF1
STRN3
KIF23
POTEF
ATP1A1
CALM1
THOC5
ERP29
CHD4
ATP2B2
GPA33
IGHG4
TUBA8
KRT9
PRDX1
ESYT2
HIST1H1C
MYO6
VASP
CHMP5
MEP1A
CCAR1
DLG1
LGALS3BP
VAMP3
ARF1
HIST1H2AE
TNPO1
CCT8
PRDX3
HSPA1A

## Sheet: Unity
15 common elements in GSE31023, Exocarta, VP protein and mRNA
TLN1
TMEM51
GNPNAT1
RPS4X
MARCKSL1
FARP1
RHOB
HSP90AB1
LFNG
AHNAK
RPSA
CNPY2
PRDX1
SLC25A5
TGFBI
